# Supplementary material for: Linking Hydrologic Alteration to Biological Impairment in Urbanizing Streams of the Puget Lowland, Washington, USA
Source: J Am Water Resour Assoc. 2009 Apr;45(2):512–33. doi: 10.1111/j.1752-1688.2009.00306.x (PMC3307621; doi:10.1111/j.1752-1688.2009.00306.x)
Supplement: Supplementary file 1 [file jawr0045-0512-SD1.csv]

Catchment	Gauge ID	B-IBI ID	Distance to BIBI Site (+ us - ds) in meters	Basin area between gauge and B-IBI location relative to total basin area (%)	B-IBI Score	Area (km^2)	%TIA	%Urban	%Forest (non-urban)	%Outwash	%Till	%Bedrock	Mean Basin Elevation (m)	Precipitation (mm)	Basin Slope (%)	Local Channel Slope from 6ft DGM (m/m)	Qmean (CMS)	Low Pulse Count	Low Pulse Duration (days)	Low Pulse Range (days)	High Pulse Count	High Pulse Duration (days)	High Pulse Range (days)	Fall Rate (CMS per day)	Rise Rate (CMS per day)	Fall Count	Rise Count	Flow Reversals (count)	TQ_mean	R-B Index	7-day minimum flow (CMS)	Date of annual daily minimum flow (Calendar Julian)
Big Bear	02e	BB975	106.7	0	28	35.9	18.8	36.8	58.6	15.8	67.7	0	391	1255	8.4	0.006	0.8039	13.33333333	8.39	185.3333333	10.33333333	5.156666667	178	0.1777	0.3121	133	85.33333333	60	0.303333333	0.243333333	0.1505	241
Evans	18a	BBEVN1	54.9	0	28	37.6	24.6	42.3	49.9	29.9	46.1	0	370	1222	9.9	0.02	0.5621	4	35	162	8	9.75	115	0.062	0.1008	40	45	37	0.38	0.12	0.1342	264
Des Moines	11d	DM_1995	30.5	0	16	15.2	58.5	70.8	13.3	17.9	21.3	0	336	966	7.6	0.009	0.2008	20.66666667	10.72	337	10.33333333	1.96	214.3333333	0.0665	0.1203	122.3333333	81.33333333	63.33333333	0.27	0.44	0.026	168.3333333
Issaquah Hobart	12120600	ISISS4	106.7	0	32	46.5	9.5	15.1	80.8	27.7	42.5	20.7	1127	1833	21.2	0.006	1.2669	8.666666667	20.61	270	5.333333333	2.556666667	102	0.2209	0.5181	78.66666667	60	50	0.35	0.21	0.25	259
North Fork Issaquah	46a	ISNF1	1219.2	12	28	11.2	30.6	48.1	45.4	25.7	34.4	7	522	1396	13.8	0.09	0.1841	13	14.60333333	214.6666667	7.333333333	6.51	144	0.0426	0.0782	115	78.33333333	58.33333333	0.313333333	0.24	0.0194	258.3333333
Juanita	27a	JU_1995	914.4	7	16	17	46.9	79.2	14.8	21.2	23.1	0	245	954	9.4	0.007	0.269	7.5	18.96	123.5	19.5	1.82	242	0.0835	0.18	80	64	55.5	0.275	0.31	0.0998	259
Kelsey	12120000	KE_1995	1935.5	54	12	37.5	48.1	75.5	16.6	16.8	29	0.4	292	967	9.1	0.009	0.6391	27.66666667	7.226666667	341	15.66666667	1.693333333	239	0.2444	0.4558	107.6666667	82.33333333	62.66666667	0.263333333	0.476666667	0.1612	243.6666667
Laughing Jacobs	15c	LJ98us	518.2	3	30	14.8	28.9	51.6	39.4	36.4	23.1	3.7	430	1259	9	0.03	0.1608	7	25.43666667	194	8.666666667	8.026666667	168	0.0346	0.0703	127.3333333	77	55	0.323333333	0.19	0.0047	196
May	37a	MA971	1676.4	2	24	36.3	24.5	37.7	54	14.2	30.1	31.2	569	1186	17.4	0.01	0.6235	8	19.06666667	163.6666667	10.66666667	5.9	174	0.1819	0.3829	110.3333333	66.33333333	49.33333333	0.283333333	0.276666667	0.0985	240
Miller	42a	MI971	365.8	1	12	23.1	56.4	81	10.3	23.3	19.4	0	333	964	8.5	0.01	0.2161	18.66666667	8.13	219.6666667	18	2.99	305.6666667	0.1012	0.1888	122.6666667	81.66666667	62.33333333	0.263333333	0.486666667	0.0559	256
Rock	31l	RO982	30.5	0	44	38.5	12.3	19.3	76.9	56	18.4	13.4	771	1482	11.6	0.03	0.3925	2.333333333	67.94333333	147.6666667	3	31.05666667	90.33333333	0.0346	0.0595	33.33333333	42.66666667	44	0.38	0.076666667	0.0401	290.3333333
Covington	09a	SOOS04	-944.9	2	34	53.5	21.9	37.3	52.7	34.1	33.7	9.2	602	1296	9.1	0.02	0.8107	4	92.58333333	296	2	6.75	34	0.0461	0.0886	45.33333333	48.66666667	47.33333333	0.366666667	0.086666667	0.0417	311.3333333
Jenkins	26a	JE971	1066.8	2	32	41	32.7	57	33.1	37.3	29.6	0	485	1247	7.5	0.004	1.063	3.333333333	36.75666667	121	6	9.31	124.3333333	0.0949	0.1727	25.33333333	42.33333333	47	0.38	0.093333333	0.2833	254.6666667
Little Soos	54i	SOOS08	1280.2	10	14	9.6	26.3	44.2	40.4	16.5	60.6	0	487	1120	6.7	0.005	0.1532	8.5	19.935	202	10	4.65	159.5	0.0457	0.0711	94.5	71	58	0.25	0.295	0.0324	146
Soosette	54h	SOOS06a	-1219.2	14	36	14.2	40.7	60.4	20.9	11	55	0	402	1034	8.4	0.02	0.2246	8	26.63	272	7	5.43	110	0.0589	0.1172	137	86	60	0.29	0.41	0.0045	216
Thornton	12128000	TH98DS	1423.4	5	12	29.3	54.8	88.7	4.8	9.7	31.3	0	315	891	8	0.004	0.2727	6.5	7.6	67	22	1.9	288	0.0779	0.1262	105	80	69.5	0.345	0.285	0.0702	218.5
